# Supplementary material for: Streptozotocin-Induced Diabetes in a Mouse Model (BALB/c) Is Not an Effective Model for Research on Transplantation Procedures in the Treatment of Type 1 Diabetes
Source: Biomedicines. 2021 Nov 29;9(12):1790. doi: 10.3390/biomedicines9121790 (PMC8698562; doi:10.3390/biomedicines9121790)
Supplement: Supplementary file 1 [file biomedicines-09-01790-s001.zip]

Archive with 1 entries (1 files):
- biomedicines-1459596-supplementary.pdf
